# Supplementary material for: Novel Antimicrobial Peptides EeCentrocins 1, 2 and EeStrongylocin 2 from the Edible Sea Urchin Echinus esculentus Have 6-Br-Trp Post-Translational Modifications
Source: PLoS One. 2016 Mar 23;11(3):e0151820. doi: 10.1371/journal.pone.0151820 (PMC4805251; doi:10.1371/journal.pone.0151820)
Supplement: S1 Table — (XLSX) [file pone.0151820.s008.xlsx]

## Sheet: Eluate activity
Extract	Minimum inhibitory concentration (MIC) (mg/ml)
	Gram-positive bacteria		Gram-negative bacteria
	C. glutamicum	S. aureus	P. aeruginosa	E. coli
10% SPE	0.04	>5	2.5	>5
40% SPE	0.01	0.31	0.04	0.16
80% SPE	0.63	>5	>5	>5
100% SPE	2.5	>5	>5	>5
ACN-phase	2.5	>5	>5	>5
