# Supplementary material for: Novel Antimicrobial Peptides EeCentrocins 1, 2 and EeStrongylocin 2 from the Edible Sea Urchin Echinus esculentus Have 6-Br-Trp Post-Translational Modifications
Source: PLoS One. 2016 Mar 23;11(3):e0151820. doi: 10.1371/journal.pone.0151820 (PMC4805251; doi:10.1371/journal.pone.0151820)
Supplement: S2 Table — The experiments used for mass spectrometry are listed for low resolution above and high resolution below. (XLSX) [file pone.0151820.s009.xlsx]

## Sheet: Parameters
Parameters for LR-MS
Capillary voltage	3.5 kV
Extractor	3V
RF lens	1.5 V
Cone voltage	30 V
Source temperature	110 °C
Desolvation temperature	300 °C
Desolvation gas flow	1000 l/h
Cone gas flow	50 l/h
LM resolution	15.0
HM resolution	15.0
Multiplier	650
Data collection	continuum mode
Parameters for HR-MS
Parameters when utilizing syringe pump
flow rate	5 µl/min
ESI prope in the ion source housing	pos. C
Sheath gas flow rate	10
Aux gas flow rate	0
Sweep gas flow rate	0
Spray voltage	4.5 kV
Capillary temperature	275 °C
Capillary voltage (variable)	41 V
Tube lens (very variable)	80
FTMS resolution	100000
Parameters when utilizing HPLC
flow rate	500 µl/min
ESI prope in the ion source housing	pos. C
Sheath gas flow rate	70
Aux gas flow rate	10
Sweep gas flow rate	10
Spray voltage	4.5 kV
Capillary temperature	330 °C
Capillary voltage (variable)	37 V
Tube lens (variable)	120
FTMS resolution	30000
parameters for FTMS
Mass range	normal
Scan type	full
Microscans	1
Maximum injection time	250-500 ms
AGC target setting full MS	5.00e+05-1.00e+06
data collection	profile mode
