# Supplementary material for: Novel Antimicrobial Peptides EeCentrocins 1, 2 and EeStrongylocin 2 from the Edible Sea Urchin Echinus esculentus Have 6-Br-Trp Post-Translational Modifications
Source: PLoS One. 2016 Mar 23;11(3):e0151820. doi: 10.1371/journal.pone.0151820 (PMC4805251; doi:10.1371/journal.pone.0151820)
Supplement: S3 Table — (XLSX) [file pone.0151820.s010.xlsx]

## Sheet: Primers
Name	Sequence
Sp6	5’CGATTTAGGTGACACTATAG
T7	5’CAGTGAATTGTAATACGACTCACT
Nest Universal Primer (NUP)	5’AAGCAGTGGTATCAACGCAGAGT
EeCen 1 DF	5’AAYAARGTNAARCAYGCNGTNAARAARGTNGC
EeCen 1 R	5’CTGCAAGCACCCGATGCATATCC
EeCen 1 AF	5’CCAAGTACGCCAATCAAGATG
EeCen 1 AR	5’CTAGTCTAGCGACCATGGAT
EeCen 2 DF	5’AAYGCNGGNMGNAARGTNGC
EeCen 2 R	5’CGCATGCCTTCGATGCAAATC
EeCen 2 AF	5’CAAGTACGCCAATCAAGATG
EeCen 2 AR	5’TAGTCTAGCGACCGTTGAG
EeStrong 2 DF	5’TGGAAYCCNTTYAARAARATHGCNCAYMGNCAYTG
EeStrong 2 R	5’GCACGTCTTCTTGCCATTTGTGG
EeStrong 2 AF	5’CTTCGATTACCAATCAAGATG
EeStrong 2 AR	5’GTGTAGACAATGGGTGTCTA
