# Supplementary material for: Novel Antimicrobial Peptides EeCentrocins 1, 2 and EeStrongylocin 2 from the Edible Sea Urchin Echinus esculentus Have 6-Br-Trp Post-Translational Modifications
Source: PLoS One. 2016 Mar 23;11(3):e0151820. doi: 10.1371/journal.pone.0151820 (PMC4805251; doi:10.1371/journal.pone.0151820)
Supplement: S4 Table — (XLSX) [file pone.0151820.s011.xlsx]

## Sheet: NMR experiments EeCentrocin 1
Experiment	Pulse sequence	Parameters
1D 1H	Presat	sweepwidth: 9600 Hz, complex points: 32000, transients: 8, 4-step purge
	water	sweepwidth: 12000 Hz, complex points: 4096, transients: 4, 3919 watergate
1H,1H-DQFCOSY	gDQCOSY	sweepwidth: 9600 Hz, complex points: 4096x200, transients: 8, 4-step purge Presat
1H,1H-TOCSY	TOCSY	sweepwidth: 9600 Hz, complex points: 4096x512, transients: 16, mixing time MLEV17clean: 80 and 120ms, z-filter, 4-step purge Presat
	zTOCSY	sweepwidth: 9600 Hz, complex points: 1439x512, transients: 16, mixing time DIPSI-3:80 140ms, z-filter, 4-step purge Presat
1H,1H-NOESY	NOESY	sweepwidth: 9600 Hz, complex points: 4096x512, transients: 16, mixing time: 100, 200 ms
1H,13C-HSQC	gc2hsqcse	sweepwidth: 9600x30000 Hz, complex points: 4096x200, transients: 32, 1JCH: 146 Hz, multiplicity edited, sensitivity enhanced gradient selection, BIP pulses, 4-step purge Presat
1H,13C-HMBC	gc2hmbc	sweepwidth: 9600x36000 Hz, complex points: 4096x256, transients: 64, nJCH: 8 Hz, dual 1JCH suppression: 130 and 165 Hz, BIP pulses, 4-step purge Presat
Bandselective 1H,13C-HMBC	bsgHMBC	sweepwidth: 9600x2990 Hz, complex points: 4000x360, transients: 64, nJCH: 5 and 8 Hz, dual 1JCH suppression: 130 and 165 Hz, band selective for carbonyls
1H,15N-HSQC	gNfhsqc	sweepwidth: 9600x1550 Hz, complex points: 2000x64, transients: 256, 1JNH: 93 Hz, 3919 watergate
