# Supplementary material for: Novel Antimicrobial Peptides EeCentrocins 1, 2 and EeStrongylocin 2 from the Edible Sea Urchin Echinus esculentus Have 6-Br-Trp Post-Translational Modifications
Source: PLoS One. 2016 Mar 23;11(3):e0151820. doi: 10.1371/journal.pone.0151820 (PMC4805251; doi:10.1371/journal.pone.0151820)
Supplement: S5 Table — (XLSX) [file pone.0151820.s012.xlsx]

## Sheet: NMR experiments EeCentrocin 1
Experiment	Pulse sequence	Parameters
1D 1H	Presat	sweepwidth: 9600 Hz, complex points: 64000, transients: 128
	Wet1D	sweepwidth: 9600 Hz, complex points: 64000, transients: 128, WET suppression
	dpfgse_water	sweepwidth: 12000 Hz, complex points: 8192, transients: 512, excitation sculpting
1H,1H-DQFCOSY	gDQCOSY	sweepwidth: 7200 Hz, complex points: 4096x512, transients: 16, WET suppression
1H,1H-TOCSY	dpfgse_tocsy	sweepwidth: 7200 Hz, complex points: 4096x512, transients: 16, mixing time DIPSI-2: 70ms, excitation sculpting
	zTOCSY	sweepwidth: 9600 Hz, complex points: 4096x200, transients: 64, mixing time DIPSI-3: 80, WET suppression
1H,1H-NOESY	NOESY	sweepwidth: 9600 Hz, complex points: 4096x200, transients: 64, mixing time: 300 ms, z-filter, WET suppression
	dpfgse_noesy	sweepwidth: 7200 Hz, complex points: 4096x256, transients: 32, mixing time: 150 ms, z-filter, excitation sculpting
1H,1H-ROESY	ROESYAD	sweepwidth: 9600 Hz, complex points: 4096x200, transients: 64, mixing time: 300 ms, adiabatic, WET suppression
1H,13C-HSQC	gc2hsqcse	sweepwidth: 7200x27000 Hz, complex points: 4096x64, transients: 256, 1JCH: 180 Hz, no editing, sensitivity enhanced gradient selection, BIP pulses, WET suppression
1H,13C-HMBC	gc2hmbc	sweepwidth: 7200x36000 Hz, complex points: 4096x200, transients: 128, nJCH: 6 and 8 Hz, dual 1JCH suppression: 130 and 165 Hz, BIP pulses, WET suppression
