# Supplementary material for: Novel Antimicrobial Peptides EeCentrocins 1, 2 and EeStrongylocin 2 from the Edible Sea Urchin Echinus esculentus Have 6-Br-Trp Post-Translational Modifications
Source: PLoS One. 2016 Mar 23;11(3):e0151820. doi: 10.1371/journal.pone.0151820 (PMC4805251; doi:10.1371/journal.pone.0151820)
Supplement: S6 Table — (XLSX) [file pone.0151820.s013.xlsx]

## Sheet: NMR experiments EeStrongylocin2
Experiment	Pulse sequence	Parameters
1D 1H	Presat	sweepwidth: 9600 Hz, complex points: 32000, transients: 64, 4-step purge
	water	sweepwidth: 12000 Hz, complex points: 4096, transients: 64, 3919 watergate
1H,1H-DQFCOSY	gDQCOSY	sweepwidth: 8400 Hz, complex points: 4096x400, transients: 32, 4-step purge Presat or excitation sculpting
1H,1H-TOCSY	TOCSY	sweepwidth: 8400 Hz, complex points: 4096x512, transients: 64, mixing time MLEV17clean: 15 or 80, z-filter, 4-step purge Presat or excitation sculpting
1H,1H-NOESY	NOESY	sweepwidth: 9600 Hz, complex points: 4096x400, transients: 64, mixing time: 100 or 200 ms, 4-step purge Presat
1H,13C-HSQC	gc2hsqcse	sweepwidth: 9600x27155 Hz, complex points: 1440x128, transients: 160, 1JCH: 146 Hz, multiplicity edited, sensitivity enhanced gradient selection, BIP pulses, 4-step purge Presat
1H,13C-HMBC	gc2hmbc	sweepwidth: 9600x36000 Hz, complex points: 1440x160, transients: 160, nJCH: 8 Hz, dual 1JCH suppression: 130 and 165 Hz, BIP pulses, 4-step purge Presat
