# Supplementary material for: Novel Antimicrobial Peptides EeCentrocins 1, 2 and EeStrongylocin 2 from the Edible Sea Urchin Echinus esculentus Have 6-Br-Trp Post-Translational Modifications
Source: PLoS One. 2016 Mar 23;11(3):e0151820. doi: 10.1371/journal.pone.0151820 (PMC4805251; doi:10.1371/journal.pone.0151820)
Supplement: S7 Table — (XLSX) [file pone.0151820.s014.xlsx]

## Sheet: mz values in GWBrWBrR fragments
Measured Natural fragment		Measured Synthesized fragment		Predicted values
m/z	Estimated relative abundance (%)	m/z	Estimated relative abundance (%)	m/z	Estimated relative abundance (%)
760.12	49.5	760.119	51.5	760.12	51.4
761.123	17.5	761.123	15.5	761.122	16.68
762.118	100	762.117	100	762.118	100
763.121	35.5	763.12	31.7	763.121	32.46
764.117	51	764.115	48.1	764.116	48.64
765.119	18	765.118	15.8	765.119	15.82
766.121	4	766.122	2.2	766.122	2.49
m/z error to Predicted values		m/z error to Predicted values		m/z error to Natural fragment
-0.0001		-0.0008		0.0001
0.0008		0.0003		-0.0008
0.0001		-0.0006		-0.0001
-0.0005		-0.0011		0.0005
0.0003		-0.0011		-0.0003
-0.0003		-0.001		0.0003
-0.0008		-0.0002		0.0008
m/z error to Synthesized fragment		m/z error to Natural fragment		m/z error to Synthesized fragment
0.0007		-0.0007		0.0008
0.0005		-0.0005		-0.0003
0.0007		-0.0007		0.0006
0.0006		-0.0006		0.0011
0.0014		-0.0014		0.0011
0.0007		-0.0007		0.001
-0.0006		0.0006		0.0002
