# Supplementary material for: Novel Antimicrobial Peptides EeCentrocins 1, 2 and EeStrongylocin 2 from the Edible Sea Urchin Echinus esculentus Have 6-Br-Trp Post-Translational Modifications
Source: PLoS One. 2016 Mar 23;11(3):e0151820. doi: 10.1371/journal.pone.0151820 (PMC4805251; doi:10.1371/journal.pone.0151820)
Supplement: S8 Table — The table depicts chemical shifts of the synthetic HC-diBr. (XLSX) [file pone.0151820.s015.xlsx]

## Sheet: Backbone assignment HC-diBr
Residue	aa	H	N	HA	HB	HG/HD/HE/HZ	C	CA	CB	CG/CD/CE/CZ/Nx
1	G	8.24	107.96	3,79/3,81			168.12	41.56
2	W	8.59	121.51	4.56	3,11/3,02		174.19	56.05	28.04	109,46 (CG), 126,67 (CD1)
3	W	8.41	120.46	4.6	3,14/3,12		174.13	56.3	28.18	109,86 (CG), 126,67 (CD1)
4	R	8.08	120.5	4.27	1,70/1,78	1,55 (CG2), 1,57 (CG3), 3,13 (HD), 7,14 (HE)	-	54.45	29.1	25,45 (CG), 41,71 (CD), 157,88 (CZ)
5	R	8.09	119.58	4.27	1,70/1,78	1,54 (CG2), 1,58 (CG3), 3,13 (HD)	-	54.25	29.44	25,04 (CG), 158,08 (CZ)
6	T	8.11	116.22	4.27	4.12	1,13 (HG2)	-	60.29	68.23	20,06 (CG2)
7	V	8.17	122.15	4.08	2.02	0,88 (HG1), 0,86 (HG2)	174.57	60.6	31.42	19,19 (CG1), 18,69 (CG2)
8	D	8.48	123.29	4.65	2,84/2,72		173.44	51.65	37.01
9	K	8.32	122.73	4.26	1,78/1,70	1,34 (HG), 1,63 (HD), 2,94 (HE)	174.99	54.63	31.53	23,19 (CG), 27,68 (CD), 41,48 (CE)
10	V	8.06	121.36	4.03	2.02	0,89 (HG1), 0,87 (HG2)	174.76	60.93	31.26	19,29 (CG1), 19,01 (CG2)
11	R	8.41	125.13	4.27	1,77/1,70	1,61/1,54 (HG), 3,15 (HD), 7,13 (HE)	174.72	54.52	29.4	25,37 (CG), 41,66 (CD), 157,88 (CZ)
12	N	8.45	120.28	4.63	2,78/2,71	7,58 (HD22), 6,88 (HD21)	173.44	51.65	37.21	112,77 (ND2)
13	A	8.33	124.73	4.27	1.36		176.48	50.91	17.71
14	G	8.3	109.04	3,87/3,84			172.45	43.69
15	R	8.07	120.5	4.28	1,78/1,70	1,57/1,54 (HG), 3,11 (HD), 7,13 (HE)	174.94	54.15	29.16	25,57 (CG), 41,65 (CD), 157,88 (CZ)
16	K	8.4	123.48	4.29	1,77/1,70	1,40 (HG), 1,63 (HD), 2,93 (HE)	174.98	54.85	31.45	23,04 (CG), 27,52 (CD), 41,48 (CE)
17	V	8.16	121.88	4.08	2.01	0,88 (HG1), 0,86 (HG2)	174.79	60.55	31.33	19,24 (CG1), 19,07 (CG2)
18	A	8.39	128.07	4.27	1.33		176.48	50.65	17.58
19	G	8.27	108.03	3,84/3,83			172.48	43.61
20	F	8.05	119.84	4.55	3,10/2,98	7,21 (HD), 7,32 (HE), 7,27 (HZ)	174.13	56.06	38.14	130,29 (CD), 129,82 (CE), 128,17 (CZ)
21	A	8.25	125.65	4.28	1.31		176.48	50.65	17.64
22	S	8.15	115.19	4.36	3,86/3,82		173.22	56.68	62.29
23	K	8.3	123.12	4.27	1,79/1,71	1,39/1,36 (HG), 1,63 (HD), 2,94 (HE)	174.9	54.74	31.62	23,16 (CG), 27,52 (CD), 40,58 (CE)
24	A	8.28	125.03	4.28	1.35		176.43	50.85	17.44
25	C	8.3	118.34	4.46	2.91		173.62	56.97	26.52
26	G	8.39	111.27	3,92/3,86			172.41	43.62
27	A	8.16	123.75	4.28	1.34		176.31	50.99	17.73
28	L	8.21	120.83	4.28	1,63/1,55	1,57 (HG), 0,90 (HD1), 0,84 (HD2)	176.63	54.65	40.58	17,61 (CG), 23,46 (CD1), 21,80 (CD2)
29	G	8.34	107.77	3,89/3,87			172.41	43.66
30	H	8.08	123.53	4.62	3,27/3,12	7,21 (HD2), 8,55 (HE1)	175.67	54.05	27.7	130,07 (CG), 118,07 (CD2), 134,30 (CE1)
