# Supplementary material for: Novel Antimicrobial Peptides EeCentrocins 1, 2 and EeStrongylocin 2 from the Edible Sea Urchin Echinus esculentus Have 6-Br-Trp Post-Translational Modifications
Source: PLoS One. 2016 Mar 23;11(3):e0151820. doi: 10.1371/journal.pone.0151820 (PMC4805251; doi:10.1371/journal.pone.0151820)
Supplement: S9 Table — Grey highlights are the values exported to the table displayed in the manuscript. (XLSX) [file pone.0151820.s016.xlsx]

## Sheet: Ark1
	Minimum inhibitory concentration (MIC) raw data three parallels (µM)
	EeCentrocin 1										EeCentrocin 2			EeStrongylocin 2
Microorganism	Native	HC-diBr			HC			LC			HC			Native
Gram-positive bacteria
B. subtilis	nt1	1.56	1.56	0.78	1.56	1.56	0.78	>100	>100	>100	6.25	3.13	3.13	nt
C. glutamicum	0.78	0.78	0.78	0.39	0.39	0.39	0.39	>100	>100	>100	0.78	0.78	0.78	1.56
S. aureus	0.78	3.13	3.13	1.56	3.13	3.13	3.13	>100	>100	>100	6.25	6.25	6.25	3.13
S. epidermidis #1	nt	6.25	6.25	6.25	6.25	6.25	6.25	>100	>100	>100	3.13	3.13	1.56	nt
S. epidermidis #2	nt	3.13	3.13	3.13	3.13	3.13	3.13	>100	>100	>100	3.13	3.13	3.13	nt
Gram-negative bacteria
E. coli #1	0.1	1.56	1.56	0.78	0.78	0.78	0.78	>100	>100	>100	1.56	0.78	0.78	0.78
E. coli #2	nt	1.56	1.56	0.78	1.56	1.56	1.56	>100	>100	>100	6.25	3.13	3.13	nt
P. aeruginosa #1	0.78	1.56	1.56	1.56	1.56	1.56	1.56	>100	>100	>100	0.78	0.78	0.78	1.56
P. aeruginosa #2	nt	3.13	3.13	3.13	3.13	3.13	3.13	>100	>100	>100	6.25	6.25	3.13	nt
Fungi
A. pullulans	nt	6.25	6.25	6.25	12.5	12.5	12.5	>100	>100	>100	25	25	25	nt
C. albicans	nt	50	50	50	100	100	100	>100	>100	>100	50	50	25	nt
Cladosporium sp.	nt	>100	>100	>100	>100	>100	>100	>100	>100	>100	12.5	12.5	12.5	nt
Rhodotorula sp.	nt	12.5	12.5	12.5	12.5	12.5	12.5	>100	>100	>100	3.13	3.13	3.13	nt
S. cerevisiae	nt	>100	>100	>100	50	50	50	>100	>100	>100	12.5	12.5	12.5	nt
