# Supplementary material for: Novel Antimicrobial Peptides EeCentrocins 1, 2 and EeStrongylocin 2 from the Edible Sea Urchin Echinus esculentus Have 6-Br-Trp Post-Translational Modifications
Source: PLoS One. 2016 Mar 23;11(3):e0151820. doi: 10.1371/journal.pone.0151820 (PMC4805251; doi:10.1371/journal.pone.0151820)
Supplement: S10 Table — Mean values are exported to the figure used in the manuscript. (XLSX) [file pone.0151820.s017.xlsx]

## Sheet: Raw data haemolysis abs 550 nm
Peptide	Absorbance at 550nm for peptides at tested concentrations (raw data)
	100 µM	50.0 µM	25.0 µM	12.5 µM	6.25 µM	3.13 µM	1.56 µM	0.78 µM	0.39 µM	0.20 µM	0.10 µM	0.05 µM
EeCentrocin 1 HC-diBr	0.079	0.07	0.056	0.049	0.046	0.041	0.044	0.042	0.041	0.041	0.042	0.04
	0.069	0.069	0.058	0.049	0.042	0.043	0.043	0.044	0.044	0.041	0.044	0.041
EeCentrocin 1 HC	0.063	0.056	0.055	0.042	0.042	0.04	0.039	0.041	0.041	0.039	0.041	0.049
	0.061	0.052	0.049	0.045	0.042	0.04	0.042	0.046	0.043	0.042	0.043	0.041
EeCentrocin 1 LC	0.04	0.041	0.042	0.042	0.041	0.04	0.041	0.041	0.042	0.042	0.043	0.04
	0.045	0.042	0.042	0.041	0.041	0.04	0.042	0.04	0.042	0.041	0.039	0.044
EeCentrocin 2 HC	0.1625	0.0775	0.0845	0.049	0.044	0.0425	0.0415	0.0435	0.0445	0.053	0.0535
	0.1515	0.0945	0.06	0.051	0.044	0.0435	0.046	0.0415	0.043	0.046	0.0415
Control
Lysis (0.05% Triton X-100)	0.236
	0.237
Not lysis (PBS)	0.056
	0.041
EC50	0.146
	0.139
